# Supplementary material for: The role of DNA topoisomerase 1α (AtTOP1α) in regulating arabidopsis meiotic recombination and chromosome segregation
Source: PeerJ. 2024 Aug 28;12:e17864. doi: 10.7717/peerj.17864 (PMC11365474; doi:10.7717/peerj.17864)
Supplement: Supplemental Information 4 [file peerj-12-17864-s004.zip]

Archive with 2 entries (2 files):
- Original_page-0001.jpg
- Original_page-0002.jpg
